# Supplementary material for: Appropriateness of strategy comparisons in cost-effectiveness analyses of infant pneumococcal vaccination: a systematic review
Source: Int J Technol Assess Health Care. 2023 Jul 12;39(1):e42. doi: 10.1017/S0266462323000351 (PMC11570002; doi:10.1017/S0266462323000351)
Supplement: Supplementary file 1 [file S0266462323000351sup.zip]

Archive with 2 entries (2 files):
- S0266462323000351sup001.docx
- S0266462323000351sup002.docx
